# Supplementary material for: Multidrug Resistant Uropathogenic Escherichia coli ST405 With a Novel, Composite IS26 Transposon in a Unique Chromosomal Location
Source: Front Microbiol. 2019 Jan 8;9:3212. doi: 10.3389/fmicb.2018.03212 (PMC6331395; doi:10.3389/fmicb.2018.03212)
Supplement: TABLE S2 — Comparative peptide BLAST analysis of the ORFs predicted from the sequence of pSDJ2009-27 by RAST and other closely related plasmids. [file Table_2.XLSX]

## Sheet: Sheet1
Contig	Gene	Length	Gene id	function	Hit	Contig	Gene	Gene id	percent identity 562.14088	function	Hit	Contig	Gene	Gene id	percent identity 562.14090	function	Hit	Contig	Gene	Gene id	percent identity 562.14091	function	Hit	Contig	Gene	Gene id	percent identity 562.14092	function
			p2009-27					pHUSEc41-1						pEC31						pHUSEc41like_EcPMV1						pO26vir
1	1	184	fig|562.14087.peg.1	FIG00641828: hypothetical protein	bi	1	10	fig|562.14088.peg.10	100	FIG00641828: hypothetical protein	bi	1	100	fig|562.14090.peg.100	100	FIG00641828: hypothetical protein	bi	1	10	fig|562.14091.peg.10	100	FIG00641828: hypothetical protein	uni	1	125	fig|562.14092.peg.125	99.34	FIG00641828: hypothetical protein
1	55	59	fig|562.14087.peg.55	FIG00641806: hypothetical protein	bi	1	71	fig|562.14088.peg.71	100	FIG00641806: hypothetical protein	bi	1	40	fig|562.14090.peg.40	100	FIG00641806: hypothetical protein	bi	1	81	fig|562.14091.peg.81	100	FIG00641806: hypothetical protein	bi	1	187	fig|562.14092.peg.187	100	FIG00641806: hypothetical protein
1	57	156	fig|562.14087.peg.57	putative nuclease	bi	1	72	fig|562.14088.peg.72	100	putative nuclease	bi	1	39	fig|562.14090.peg.39	100	putative nuclease	bi	1	82	fig|562.14091.peg.82	100	putative nuclease	bi	1	186	fig|562.14092.peg.186	100	putative nuclease
1	59	72	fig|562.14087.peg.59	FIG00643543: hypothetical protein	bi	1	74	fig|562.14088.peg.74	100	FIG00643543: hypothetical protein	bi	1	37	fig|562.14090.peg.37	100	FIG00643543: hypothetical protein	bi	1	84	fig|562.14091.peg.84	100	FIG00643543: hypothetical protein	bi	1	184	fig|562.14092.peg.184	100	FIG00643543: hypothetical protein
1	61	64	fig|562.14087.peg.61	hypothetical protein	bi	1	76	fig|562.14088.peg.76	100	hypothetical protein	bi	1	35	fig|562.14090.peg.35	100	hypothetical protein	-				0		bi	1	182	fig|562.14092.peg.182	100	hypothetical protein
1	63	529	fig|562.14087.peg.63	COG0568: DNA-directed RNA polymerase, sigma subunit (sigma70/sigma32)	bi	1	79	fig|562.14088.peg.79	100	COG0568: DNA-directed RNA polymerase, sigma subunit (sigma70/sigma32)	bi	1	32	fig|562.14090.peg.32	100	COG0568: DNA-directed RNA polymerase, sigma subunit (sigma70/sigma32)	bi	1	89	fig|562.14091.peg.89	100	COG0568: DNA-directed RNA polymerase, sigma subunit (sigma70/sigma32)	bi	1	179	fig|562.14092.peg.179	99.62	COG0568: DNA-directed RNA polymerase, sigma subunit (sigma70/sigma32)
1	66	190	fig|562.14087.peg.66	IncI1 plasmid conjugative transfer protein TraX	bi	1	82	fig|562.14088.peg.82	100	IncI1 plasmid conjugative transfer protein TraX	bi	1	29	fig|562.14090.peg.29	100	IncI1 plasmid conjugative transfer protein TraX	bi	1	92	fig|562.14091.peg.92	100	IncI1 plasmid conjugative transfer protein TraX	bi	1	176	fig|562.14092.peg.176	100	IncI1 plasmid conjugative transfer protein TraX
1	67	402	fig|562.14087.peg.67	IncI1 plasmid conjugative transfer protein TraW	bi	1	83	fig|562.14088.peg.83	100	IncI1 plasmid conjugative transfer protein TraW	bi	1	28	fig|562.14090.peg.28	100	IncI1 plasmid conjugative transfer protein TraW	bi	1	93	fig|562.14091.peg.93	100	IncI1 plasmid conjugative transfer protein TraW	bi	1	175	fig|562.14092.peg.175	99.75	IncI1 plasmid conjugative transfer protein TraW
1	71	238	fig|562.14087.peg.71	IncI1 plasmid conjugative transfer protein TraT	bi	1	87	fig|562.14088.peg.87	100	IncI1 plasmid conjugative transfer protein TraT	bi	1	24	fig|562.14090.peg.24	99.58	IncI1 plasmid conjugative transfer protein TraT	bi	1	97	fig|562.14091.peg.97	100	IncI1 plasmid conjugative transfer protein TraT	bi	1	170	fig|562.14092.peg.170	99.58	IncI1 plasmid conjugative transfer protein TraT
1	72	84	fig|562.14087.peg.72	IncI1 plasmid conjugative transfer protein TraS	bi	1	88	fig|562.14088.peg.88	100	IncI1 plasmid conjugative transfer protein TraS	bi	1	23	fig|562.14090.peg.23	100	IncI1 plasmid conjugative transfer protein TraS	bi	1	99	fig|562.14091.peg.99	100	IncI1 plasmid conjugative transfer protein TraS	bi	1	169	fig|562.14092.peg.169	98.8	IncI1 plasmid conjugative transfer protein TraS
1	73	133	fig|562.14087.peg.73	IncI1 plasmid conjugative transfer protein TraR	bi	1	89	fig|562.14088.peg.89	100	IncI1 plasmid conjugative transfer protein TraR	bi	1	22	fig|562.14090.peg.22	100	IncI1 plasmid conjugative transfer protein TraR	bi	1	100	fig|562.14091.peg.100	100	IncI1 plasmid conjugative transfer protein TraR	bi	1	168	fig|562.14092.peg.168	100	IncI1 plasmid conjugative transfer protein TraR
1	74	176	fig|562.14087.peg.74	IncI1 plasmid conjugative transfer protein TraQ	bi	1	90	fig|562.14088.peg.90	100	IncI1 plasmid conjugative transfer protein TraQ	bi	1	21	fig|562.14090.peg.21	100	IncI1 plasmid conjugative transfer protein TraQ	bi	1	101	fig|562.14091.peg.101	100	IncI1 plasmid conjugative transfer protein TraQ	bi	1	167	fig|562.14092.peg.167	100	IncI1 plasmid conjugative transfer protein TraQ
1	78	232	fig|562.14087.peg.78	IncI1 plasmid conjugative transfer protein TraM	bi	1	94	fig|562.14088.peg.94	100	IncI1 plasmid conjugative transfer protein TraM	bi	1	17	fig|562.14090.peg.17	100	IncI1 plasmid conjugative transfer protein TraM	bi	1	105	fig|562.14091.peg.105	100	IncI1 plasmid conjugative transfer protein TraM	bi	1	163	fig|562.14092.peg.163	100	IncI1 plasmid conjugative transfer protein TraM
1	79	117	fig|562.14087.peg.79	IncI1 plasmid conjugative transfer protein TraL	bi	1	95	fig|562.14088.peg.95	100	IncI1 plasmid conjugative transfer protein TraL	bi	1	16	fig|562.14090.peg.16	100	IncI1 plasmid conjugative transfer protein TraL	bi	1	106	fig|562.14091.peg.106	100	IncI1 plasmid conjugative transfer protein TraL	bi	1	162	fig|562.14092.peg.162	100	IncI1 plasmid conjugative transfer protein TraL
1	83	97	fig|562.14087.peg.83	IncI1 plasmid conjugative transfer protein TraK	bi	1	97	fig|562.14088.peg.97	100	IncI1 plasmid conjugative transfer protein TraK	bi	1	14	fig|562.14090.peg.14	100	IncI1 plasmid conjugative transfer protein TraK	bi	1	108	fig|562.14091.peg.108	100	IncI1 plasmid conjugative transfer protein TraK	bi	1	160	fig|562.14092.peg.160	100	IncI1 plasmid conjugative transfer protein TraK
1	85	279	fig|562.14087.peg.85	IncI1 plasmid conjugative transfer protein TraI	bi	1	99	fig|562.14088.peg.99	100	IncI1 plasmid conjugative transfer protein TraI	bi	1	12	fig|562.14090.peg.12	100	IncI1 plasmid conjugative transfer protein TraI	bi	1	110	fig|562.14091.peg.110	100	IncI1 plasmid conjugative transfer protein TraI	bi	1	158	fig|562.14092.peg.158	100	IncI1 plasmid conjugative transfer protein TraI
1	86	153	fig|562.14087.peg.86	IncI1 plasmid conjugative transfer protein TraH	bi	1	100	fig|562.14088.peg.100	100	IncI1 plasmid conjugative transfer protein TraH	bi	1	11	fig|562.14090.peg.11	100	IncI1 plasmid conjugative transfer protein TraH	bi	1	111	fig|562.14091.peg.111	100	IncI1 plasmid conjugative transfer protein TraH	bi	1	157	fig|562.14092.peg.157	100	IncI1 plasmid conjugative transfer protein TraH
1	87	400	fig|562.14087.peg.87	IncI1 plasmid conjugative transfer protein TraF	bi	1	101	fig|562.14088.peg.101	100	IncI1 plasmid conjugative transfer protein TraF	bi	1	10	fig|562.14090.peg.10	100	IncI1 plasmid conjugative transfer protein TraF	bi	1	112	fig|562.14091.peg.112	100	IncI1 plasmid conjugative transfer protein TraF	bi	1	156	fig|562.14092.peg.156	100	IncI1 plasmid conjugative transfer protein TraF
1	88	274	fig|562.14087.peg.88	IncI1 plasmid conjugative transfer protein TraE	bi	1	102	fig|562.14088.peg.102	100	IncI1 plasmid conjugative transfer protein TraE	bi	1	9	fig|562.14090.peg.9	100	IncI1 plasmid conjugative transfer protein TraE	bi	1	113	fig|562.14091.peg.113	100	IncI1 plasmid conjugative transfer protein TraE	bi	1	155	fig|562.14092.peg.155	100	IncI1 plasmid conjugative transfer protein TraE
1	89	51	fig|562.14087.peg.89	Shufflon-specific DNA recombinase	bi	1	103	fig|562.14088.peg.103	100	Shufflon-specific DNA recombinase	bi	1	8	fig|562.14090.peg.8	100	Shufflon-specific DNA recombinase	-				0		bi	1	154	fig|562.14092.peg.154	100	Shufflon-specific DNA recombinase
1	91	209	fig|562.14087.peg.91	Type-IV sectretion leader peptidase/N-methyltransferase	bi	1	105	fig|562.14088.peg.105	100	Type-IV sectretion leader peptidase/N-methyltransferase	bi	1	5	fig|562.14090.peg.5	100	Type-IV sectretion leader peptidase/N-methyltransferase	bi	1	116	fig|562.14091.peg.116	100	Type-IV sectretion leader peptidase/N-methyltransferase	bi	1	151	fig|562.14092.peg.151	100	Type-IV sectretion leader peptidase/N-methyltransferase
1	92	162	fig|562.14087.peg.92	putative lytic transglycosylase	bi	1	106	fig|562.14088.peg.106	100	putative lytic transglycosylase	bi	1	4	fig|562.14090.peg.4	100	putative lytic transglycosylase	bi	1	117	fig|562.14091.peg.117	100	putative lytic transglycosylase	bi	1	150	fig|562.14092.peg.150	100	putative lytic transglycosylase
1	93	179	fig|562.14087.peg.93	IncI1 plasmid conjugative transfer prepilin PilS	bi	1	107	fig|562.14088.peg.107	100	IncI1 plasmid conjugative transfer prepilin PilS	bi	1	3	fig|562.14090.peg.3	100	IncI1 plasmid conjugative transfer prepilin PilS	bi	1	118	fig|562.14091.peg.118	100	IncI1 plasmid conjugative transfer prepilin PilS	bi	1	149	fig|562.14092.peg.149	99.44	IncI1 plasmid conjugative transfer prepilin PilS
1	95	503	fig|562.14087.peg.95	IncI1 plasmid conjugative transfer ATPase PilQ	bi	1	109	fig|562.14088.peg.109	100	IncI1 plasmid conjugative transfer ATPase PilQ	bi	1	1	fig|562.14090.peg.1	100	IncI1 plasmid conjugative transfer ATPase PilQ	bi	1	120	fig|562.14091.peg.120	100	IncI1 plasmid conjugative transfer ATPase PilQ	bi	1	147	fig|562.14092.peg.147	99.8	IncI1 plasmid conjugative transfer ATPase PilQ
1	101	39	fig|562.14087.peg.101	hypothetical protein	bi	1	115	fig|562.14088.peg.115	100	hypothetical protein	bi	1	116	fig|562.14090.peg.116	100	hypothetical protein	bi	1	126	fig|562.14091.peg.126	100	hypothetical protein	-				0
1	103	81	fig|562.14087.peg.103	hypothetical protein	bi	1	117	fig|562.14088.peg.117	100	hypothetical protein	bi	1	114	fig|562.14090.peg.114	100	hypothetical protein	bi	1	128	fig|562.14091.peg.128	100	hypothetical protein	bi	1	140	fig|562.14092.peg.140	100	hypothetical protein
1	104	565	fig|562.14087.peg.104	Inner membrane protein YqiK	bi	1	118	fig|562.14088.peg.118	100	Inner membrane protein YqiK	bi	1	113	fig|562.14090.peg.113	100	Inner membrane protein YqiK	bi	1	129	fig|562.14091.peg.129	100	Inner membrane protein YqiK	bi	1	139	fig|562.14092.peg.139	100	Inner membrane protein YqiK
1	107	214	fig|562.14087.peg.107	IncI1 plasmid conjugative transfer NusG-type transcription antiterminator TraB	bi	1	121	fig|562.14088.peg.121	100	IncI1 plasmid conjugative transfer NusG-type transcription antiterminator TraB	bi	1	110	fig|562.14090.peg.110	100	IncI1 plasmid conjugative transfer NusG-type transcription antiterminator TraB	bi	1	132	fig|562.14091.peg.132	100	IncI1 plasmid conjugative transfer NusG-type transcription antiterminator TraB	bi	1	136	fig|562.14092.peg.136	100	IncI1 plasmid conjugative transfer NusG-type transcription antiterminator TraB
1	108	63	fig|562.14087.peg.108	hypothetical protein	bi	1	122	fig|562.14088.peg.122	100	hypothetical protein	bi	1	109	fig|562.14090.peg.109	100	hypothetical protein	bi	1	133	fig|562.14091.peg.133	100	hypothetical protein	bi	1	61	fig|562.14092.peg.61	86.49	hypothetical protein
1	111	93	fig|562.14087.peg.111	FIG01069112: hypothetical protein	bi	1	3	fig|562.14088.peg.3	100	FIG01069112: hypothetical protein	bi	1	107	fig|562.14090.peg.107	100	FIG01069112: hypothetical protein	bi	1	3	fig|562.14091.peg.3	100	FIG01069112: hypothetical protein	bi	1	132	fig|562.14092.peg.132	100	FIG01069112: hypothetical protein
1	112	92	fig|562.14087.peg.112	Death on curing protein, Doc toxin	bi	1	4	fig|562.14088.peg.4	100	Death on curing protein, Doc toxin	bi	1	106	fig|562.14090.peg.106	100	Death on curing protein, Doc toxin	bi	1	4	fig|562.14091.peg.4	100	Death on curing protein, Doc toxin	bi	1	131	fig|562.14092.peg.131	100	Death on curing protein, Doc toxin
1	113	94	fig|562.14087.peg.113	stability (stb) locus of IncFII plasmid NR1; similar to SwissProt accession number P11907	bi	1	5	fig|562.14088.peg.5	100	stability (stb) locus of IncFII plasmid NR1; similar to SwissProt accession number P11907	bi	1	105	fig|562.14090.peg.105	100	stability (stb) locus of IncFII plasmid NR1; similar to SwissProt accession number P11907	bi	1	5	fig|562.14091.peg.5	100	stability (stb) locus of IncFII plasmid NR1; similar to SwissProt accession number P11907	bi	1	130	fig|562.14092.peg.130	98.92	stability (stb) locus of IncFII plasmid NR1; similar to SwissProt accession number P11907
1	114	89	fig|562.14087.peg.114	FIG00732908: hypothetical protein	bi	1	6	fig|562.14088.peg.6	100	FIG00732908: hypothetical protein	bi	1	104	fig|562.14090.peg.104	100	FIG00732908: hypothetical protein	bi	1	6	fig|562.14091.peg.6	100	FIG00732908: hypothetical protein	bi	1	129	fig|562.14092.peg.129	100	FIG00732908: hypothetical protein
1	115	40	fig|562.14087.peg.115	hypothetical protein	bi	1	7	fig|562.14088.peg.7	100	hypothetical protein	bi	1	103	fig|562.14090.peg.103	100	hypothetical protein	bi	1	7	fig|562.14091.peg.7	100	hypothetical protein	bi	1	128	fig|562.14092.peg.128	100	hypothetical protein
1	116	201	fig|562.14087.peg.116	FIG00644632: hypothetical protein	bi	1	8	fig|562.14088.peg.8	100	FIG00644632: hypothetical protein	bi	1	102	fig|562.14090.peg.102	100	FIG00644632: hypothetical protein	bi	1	8	fig|562.14091.peg.8	100	FIG00644632: hypothetical protein	bi	1	127	fig|562.14092.peg.127	100	FIG00644632: hypothetical protein
1	117	40	fig|562.14087.peg.117	hypothetical protein	bi	1	9	fig|562.14088.peg.9	100	hypothetical protein	bi	1	101	fig|562.14090.peg.101	100	hypothetical protein	bi	1	9	fig|562.14091.peg.9	100	hypothetical protein	bi	1	126	fig|562.14092.peg.126	100	hypothetical protein
1	123	101	fig|562.14087.peg.123	hypothetical protein	bi	1	12	fig|562.14088.peg.12	100	hypothetical protein	bi	1	98	fig|562.14090.peg.98	100	hypothetical protein	bi	1	12	fig|562.14091.peg.12	100	hypothetical protein	bi	1	123	fig|562.14092.peg.123	100	hypothetical protein
1	124	209	fig|562.14087.peg.124	Chromosome partitioning protein ParA	bi	1	13	fig|562.14088.peg.13	100	Chromosome partitioning protein ParA	bi	1	97	fig|562.14090.peg.97	100	Chromosome partitioning protein ParA	bi	1	13	fig|562.14091.peg.13	100	Chromosome partitioning protein ParA	bi	1	122	fig|562.14092.peg.122	100	Chromosome partitioning protein ParA
1	125	424	fig|562.14087.peg.125	Error-prone, lesion bypass DNA polymerase V (UmuC)	bi	1	14	fig|562.14088.peg.14	100	Error-prone, lesion bypass DNA polymerase V (UmuC)	bi	1	96	fig|562.14090.peg.96	100	Error-prone, lesion bypass DNA polymerase V (UmuC)	bi	1	14	fig|562.14091.peg.14	100	Error-prone, lesion bypass DNA polymerase V (UmuC)	bi	1	121	fig|562.14092.peg.121	100	Error-prone, lesion bypass DNA polymerase V (UmuC)
1	126	146	fig|562.14087.peg.126	Error-prone repair protein UmuD	bi	1	15	fig|562.14088.peg.15	100	Error-prone repair protein UmuD	bi	1	95	fig|562.14090.peg.95	100	Error-prone repair protein UmuD	bi	1	15	fig|562.14091.peg.15	100	Error-prone repair protein UmuD	bi	1	120	fig|562.14092.peg.120	100	Error-prone repair protein UmuD
1	127	83	fig|562.14087.peg.127	FIG00640646: hypothetical protein	bi	1	16	fig|562.14088.peg.16	100	FIG00640646: hypothetical protein	bi	1	94	fig|562.14090.peg.94	100	FIG00640646: hypothetical protein	bi	1	16	fig|562.14091.peg.16	100	FIG00640646: hypothetical protein	bi	1	119	fig|562.14092.peg.119	100	FIG00640646: hypothetical protein
1	128	324	fig|562.14087.peg.128	FIG01048508: hypothetical protein	bi	1	17	fig|562.14088.peg.17	100	FIG01048508: hypothetical protein	bi	1	93	fig|562.14090.peg.93	100	FIG01048508: hypothetical protein	bi	1	18	fig|562.14091.peg.18	100	FIG01048508: hypothetical protein	bi	1	118	fig|562.14092.peg.118	93.18	FIG01048508: hypothetical protein
1	130	228	fig|562.14087.peg.130	Adenine-specific methyltransferase (EC 2.1.1.72)	bi	1	19	fig|562.14088.peg.19	100	Adenine-specific methyltransferase (EC 2.1.1.72)	bi	1	91	fig|562.14090.peg.91	100	Adenine-specific methyltransferase (EC 2.1.1.72)	bi	1	20	fig|562.14091.peg.20	91.18	Adenine-specific methyltransferase (EC 2.1.1.72)	bi	1	116	fig|562.14092.peg.116	98.68	Adenine-specific methyltransferase (EC 2.1.1.72)
1	131	74	fig|562.14087.peg.131	putative cytoplasmic protein	bi	1	20	fig|562.14088.peg.20	100	putative cytoplasmic protein	bi	1	90	fig|562.14090.peg.90	100	putative cytoplasmic protein	bi	1	21	fig|562.14091.peg.21	97.22	putative cytoplasmic protein	bi	1	115	fig|562.14092.peg.115	100	putative cytoplasmic protein
1	132	145	fig|562.14087.peg.132	YcgB	bi	1	21	fig|562.14088.peg.21	100	YcgB	bi	1	89	fig|562.14090.peg.89	100	YcgB	bi	1	22	fig|562.14091.peg.22	100	YcgB	bi	1	217	fig|562.14092.peg.217	94.44	hypothetical protein
1	134	56	fig|562.14087.peg.134	hypothetical protein	bi	1	23	fig|562.14088.peg.23	100	hypothetical protein	bi	1	87	fig|562.14090.peg.87	100	hypothetical protein	-				0		-				0
1	135	142	fig|562.14087.peg.135	Putative antirestriction protein	bi	1	24	fig|562.14088.peg.24	100	Putative antirestriction protein	bi	1	86	fig|562.14090.peg.86	100	Putative antirestriction protein	bi	1	25	fig|562.14091.peg.25	100	Putative antirestriction protein	bi	1	111	fig|562.14092.peg.111	96.45	Putative antirestriction protein
1	142	145	fig|562.14087.peg.142	PsiB protein	bi	1	32	fig|562.14088.peg.32	100	PsiB protein	bi	1	77	fig|562.14090.peg.77	100	PsiB protein	bi	1	31	fig|562.14091.peg.31	100	PsiB protein	bi	1	103	fig|562.14092.peg.103	100	PsiB protein
1	143	240	fig|562.14087.peg.143	PsiA protein	bi	1	33	fig|562.14088.peg.33	100	PsiA protein	bi	1	76	fig|562.14090.peg.76	100	PsiA protein	bi	1	32	fig|562.14091.peg.32	100	PsiA protein	bi	1	215	fig|562.14092.peg.215	100	PsiA protein
1	144	199	fig|562.14087.peg.144	Eaa protein	bi	1	34	fig|562.14088.peg.34	100	Eaa protein	bi	1	75	fig|562.14090.peg.75	100	Eaa protein	bi	1	33	fig|562.14091.peg.33	100	Eaa protein	bi	1	214	fig|562.14092.peg.214	100	Eaa protein
1	146	167	fig|562.14087.peg.146	Antirestriction protein ArdA	bi	1	36	fig|562.14088.peg.36	100	Antirestriction protein ArdA	bi	1	73	fig|562.14090.peg.73	100	Antirestriction protein ArdA	bi	1	35	fig|562.14091.peg.35	100	Antirestriction protein ArdA	bi	1	212	fig|562.14092.peg.212	100	Antirestriction protein ArdA
1	148	145	fig|562.14087.peg.148	FIG01046738: hypothetical protein	bi	1	38	fig|562.14088.peg.38	100	FIG01046738: hypothetical protein	bi	1	71	fig|562.14090.peg.71	100	FIG01046738: hypothetical protein	bi	1	38	fig|562.14091.peg.38	100	FIG01046738: hypothetical protein	bi	1	208	fig|562.14092.peg.208	100	FIG01046738: hypothetical protein
1	149	89	fig|562.14087.peg.149	YDFB protein	bi	1	39	fig|562.14088.peg.39	100	YDFB protein	bi	1	70	fig|562.14090.peg.70	100	YDFB protein	bi	1	39	fig|562.14091.peg.39	100	YDFB protein	bi	1	207	fig|562.14092.peg.207	100	YDFB protein
1	150	155	fig|562.14087.peg.150	CcgAII protein	bi	1	41	fig|562.14088.peg.41	100	CcgAII protein	bi	1	68	fig|562.14090.peg.68	100	CcgAII protein	bi	1	40	fig|562.14091.peg.40	100	CcgAII protein	bi	1	205	fig|562.14092.peg.205	100	CcgAII protein
1	153	84	fig|562.14087.peg.153	FIG00642528: hypothetical protein	bi	1	44	fig|562.14088.peg.44	100	FIG00642528: hypothetical protein	bi	1	65	fig|562.14090.peg.65	96.39	FIG00642528: hypothetical protein	bi	1	43	fig|562.14091.peg.43	97.59	FIG00642528: hypothetical protein	bi	1	202	fig|562.14092.peg.202	100	FIG00642528: hypothetical protein
1	165	352	fig|562.14087.peg.165	Conjugal transfer protein	bi	1	64	fig|562.14088.peg.64	100	Conjugal transfer protein	bi	1	47	fig|562.14090.peg.47	100	Conjugal transfer protein	bi	1	75	fig|562.14091.peg.75	100	Conjugal transfer protein	bi	1	195	fig|562.14092.peg.195	100	Conjugal transfer protein
1	11	40	fig|562.14087.peg.11	hypothetical protein	uni	1	12	fig|562.14088.peg.12	100	hypothetical protein	uni	1	98	fig|562.14090.peg.98	100	hypothetical protein	uni	1	12	fig|562.14091.peg.12	100	hypothetical protein	uni	1	123	fig|562.14092.peg.123	100	hypothetical protein
1	13	209	fig|562.14087.peg.13	Chromosome partitioning protein ParA	uni	1	13	fig|562.14088.peg.13	100	Chromosome partitioning protein ParA	uni	1	97	fig|562.14090.peg.97	100	Chromosome partitioning protein ParA	uni	1	13	fig|562.14091.peg.13	100	Chromosome partitioning protein ParA	uni	1	122	fig|562.14092.peg.122	100	Chromosome partitioning protein ParA
1	14	424	fig|562.14087.peg.14	Error-prone, lesion bypass DNA polymerase V (UmuC)	uni	1	14	fig|562.14088.peg.14	100	Error-prone, lesion bypass DNA polymerase V (UmuC)	uni	1	96	fig|562.14090.peg.96	100	Error-prone, lesion bypass DNA polymerase V (UmuC)	uni	1	14	fig|562.14091.peg.14	100	Error-prone, lesion bypass DNA polymerase V (UmuC)	uni	1	121	fig|562.14092.peg.121	100	Error-prone, lesion bypass DNA polymerase V (UmuC)
1	15	146	fig|562.14087.peg.15	Error-prone repair protein UmuD	uni	1	15	fig|562.14088.peg.15	100	Error-prone repair protein UmuD	uni	1	95	fig|562.14090.peg.95	100	Error-prone repair protein UmuD	uni	1	15	fig|562.14091.peg.15	100	Error-prone repair protein UmuD	uni	1	120	fig|562.14092.peg.120	100	Error-prone repair protein UmuD
1	16	83	fig|562.14087.peg.16	FIG00640646: hypothetical protein	uni	1	16	fig|562.14088.peg.16	100	FIG00640646: hypothetical protein	uni	1	94	fig|562.14090.peg.94	100	FIG00640646: hypothetical protein	uni	1	16	fig|562.14091.peg.16	100	FIG00640646: hypothetical protein	uni	1	119	fig|562.14092.peg.119	100	FIG00640646: hypothetical protein
1	17	324	fig|562.14087.peg.17	FIG01048508: hypothetical protein	uni	1	17	fig|562.14088.peg.17	100	FIG01048508: hypothetical protein	uni	1	93	fig|562.14090.peg.93	100	FIG01048508: hypothetical protein	uni	1	18	fig|562.14091.peg.18	100	FIG01048508: hypothetical protein	uni	1	118	fig|562.14092.peg.118	93.18	FIG01048508: hypothetical protein
1	19	228	fig|562.14087.peg.19	Adenine-specific methyltransferase (EC 2.1.1.72)	uni	1	19	fig|562.14088.peg.19	100	Adenine-specific methyltransferase (EC 2.1.1.72)	uni	1	91	fig|562.14090.peg.91	100	Adenine-specific methyltransferase (EC 2.1.1.72)	uni	1	20	fig|562.14091.peg.20	91.18	Adenine-specific methyltransferase (EC 2.1.1.72)	uni	1	116	fig|562.14092.peg.116	98.68	Adenine-specific methyltransferase (EC 2.1.1.72)
1	20	74	fig|562.14087.peg.20	putative cytoplasmic protein	uni	1	20	fig|562.14088.peg.20	100	putative cytoplasmic protein	uni	1	90	fig|562.14090.peg.90	100	putative cytoplasmic protein	uni	1	21	fig|562.14091.peg.21	97.22	putative cytoplasmic protein	uni	1	115	fig|562.14092.peg.115	100	putative cytoplasmic protein
1	21	145	fig|562.14087.peg.21	YcgB	uni	1	21	fig|562.14088.peg.21	100	YcgB	uni	1	89	fig|562.14090.peg.89	100	YcgB	uni	1	22	fig|562.14091.peg.22	100	YcgB	uni	1	217	fig|562.14092.peg.217	94.44	hypothetical protein
1	23	56	fig|562.14087.peg.23	hypothetical protein	uni	1	23	fig|562.14088.peg.23	100	hypothetical protein	uni	1	87	fig|562.14090.peg.87	100	hypothetical protein	-				0		-				0
1	24	142	fig|562.14087.peg.24	Putative antirestriction protein	uni	1	24	fig|562.14088.peg.24	100	Putative antirestriction protein	uni	1	86	fig|562.14090.peg.86	100	Putative antirestriction protein	uni	1	25	fig|562.14091.peg.25	100	Putative antirestriction protein	uni	1	111	fig|562.14092.peg.111	96.45	Putative antirestriction protein
1	31	145	fig|562.14087.peg.31	PsiB protein	uni	1	32	fig|562.14088.peg.32	100	PsiB protein	uni	1	77	fig|562.14090.peg.77	100	PsiB protein	uni	1	31	fig|562.14091.peg.31	100	PsiB protein	uni	1	103	fig|562.14092.peg.103	100	PsiB protein
1	32	240	fig|562.14087.peg.32	PsiA protein	uni	1	33	fig|562.14088.peg.33	100	PsiA protein	uni	1	76	fig|562.14090.peg.76	100	PsiA protein	uni	1	32	fig|562.14091.peg.32	100	PsiA protein	uni	1	215	fig|562.14092.peg.215	100	PsiA protein
1	33	199	fig|562.14087.peg.33	Eaa protein	uni	1	34	fig|562.14088.peg.34	100	Eaa protein	uni	1	75	fig|562.14090.peg.75	100	Eaa protein	uni	1	33	fig|562.14091.peg.33	100	Eaa protein	uni	1	214	fig|562.14092.peg.214	100	Eaa protein
1	35	167	fig|562.14087.peg.35	Antirestriction protein ArdA	uni	1	36	fig|562.14088.peg.36	100	Antirestriction protein ArdA	uni	1	73	fig|562.14090.peg.73	100	Antirestriction protein ArdA	uni	1	35	fig|562.14091.peg.35	100	Antirestriction protein ArdA	uni	1	212	fig|562.14092.peg.212	100	Antirestriction protein ArdA
1	37	145	fig|562.14087.peg.37	FIG01046738: hypothetical protein	uni	1	38	fig|562.14088.peg.38	100	FIG01046738: hypothetical protein	uni	1	71	fig|562.14090.peg.71	100	FIG01046738: hypothetical protein	uni	1	38	fig|562.14091.peg.38	100	FIG01046738: hypothetical protein	uni	1	208	fig|562.14092.peg.208	100	FIG01046738: hypothetical protein
1	38	89	fig|562.14087.peg.38	YDFB protein	uni	1	39	fig|562.14088.peg.39	100	YDFB protein	uni	1	70	fig|562.14090.peg.70	100	YDFB protein	uni	1	39	fig|562.14091.peg.39	100	YDFB protein	uni	1	207	fig|562.14092.peg.207	100	YDFB protein
1	39	155	fig|562.14087.peg.39	CcgAII protein	uni	1	41	fig|562.14088.peg.41	100	CcgAII protein	uni	1	68	fig|562.14090.peg.68	100	CcgAII protein	uni	1	40	fig|562.14091.peg.40	100	CcgAII protein	uni	1	205	fig|562.14092.peg.205	100	CcgAII protein
1	42	84	fig|562.14087.peg.42	FIG00642528: hypothetical protein	uni	1	44	fig|562.14088.peg.44	100	FIG00642528: hypothetical protein	uni	1	65	fig|562.14090.peg.65	96.39	FIG00642528: hypothetical protein	uni	1	43	fig|562.14091.peg.43	97.59	FIG00642528: hypothetical protein	uni	1	202	fig|562.14092.peg.202	100	FIG00642528: hypothetical protein
1	69	1015	fig|562.14087.peg.69	IncI1 plasmid conjugative transfer protein TraU	bi	1	85	fig|562.14088.peg.85	99.9	IncI1 plasmid conjugative transfer protein TraU	bi	1	26	fig|562.14090.peg.26	100	IncI1 plasmid conjugative transfer protein TraU	bi	1	95	fig|562.14091.peg.95	99.9	IncI1 plasmid conjugative transfer protein TraU	bi	1	172	fig|562.14092.peg.172	100	IncI1 plasmid conjugative transfer protein TraU
1	90	454	fig|562.14087.peg.90	IncI1 plasmid conjugative transfer pilus-tip adhesin protein PilV	bi	1	104	fig|562.14088.peg.104	99.78	IncI1 plasmid conjugative transfer pilus-tip adhesin protein PilV	bi	1	6	fig|562.14090.peg.6	100	IncI1 plasmid conjugative transfer pilus-tip adhesin protein PilV	bi	1	115	fig|562.14091.peg.115	100	IncI1 plasmid conjugative transfer pilus-tip adhesin protein PilV	bi	1	152	fig|562.14092.peg.152	100	IncI1 plasmid conjugative transfer pilus-tip adhesin protein PilV
1	118	449	fig|562.14087.peg.118	FIG00641828: hypothetical protein	uni	1	10	fig|562.14088.peg.10	99.78	FIG00641828: hypothetical protein	uni	1	100	fig|562.14090.peg.100	99.78	FIG00641828: hypothetical protein	uni	1	10	fig|562.14091.peg.10	99.78	FIG00641828: hypothetical protein	bi	1	125	fig|562.14092.peg.125	99.55	FIG00641828: hypothetical protein
1	97	432	fig|562.14087.peg.97	IncI1 plasmid pilus assembly protein PilO	bi	1	111	fig|562.14088.peg.111	99.77	IncI1 plasmid pilus assembly protein PilO	bi	1	120	fig|562.14090.peg.120	99.77	IncI1 plasmid pilus assembly protein PilO	bi	1	122	fig|562.14091.peg.122	99.77	IncI1 plasmid pilus assembly protein PilO	bi	1	145	fig|562.14092.peg.145	100	IncI1 plasmid pilus assembly protein PilO
1	84	383	fig|562.14087.peg.84	IncI1 plasmid conjugative transfer protein TraJ, related to pilus biogenesis/retracton protein	bi	1	98	fig|562.14088.peg.98	99.74	IncI1 plasmid conjugative transfer protein TraJ, related to pilus biogenesis/retracton protein	bi	1	13	fig|562.14090.peg.13	99.74	IncI1 plasmid conjugative transfer protein TraJ, related to pilus biogenesis/retracton protein	bi	1	109	fig|562.14091.peg.109	100	IncI1 plasmid conjugative transfer protein TraJ, related to pilus biogenesis/retracton protein	bi	1	159	fig|562.14092.peg.159	100	IncI1 plasmid conjugative transfer protein TraJ, related to pilus biogenesis/retracton protein
1	94	365	fig|562.14087.peg.94	IncI1 plasmid conjugative transfer inner membrane protein PilR	bi	1	108	fig|562.14088.peg.108	99.73	IncI1 plasmid conjugative transfer inner membrane protein PilR	bi	1	2	fig|562.14090.peg.2	99.73	IncI1 plasmid conjugative transfer inner membrane protein PilR	bi	1	119	fig|562.14091.peg.119	99.73	IncI1 plasmid conjugative transfer inner membrane protein PilR	bi	1	148	fig|562.14092.peg.148	99.18	IncI1 plasmid conjugative transfer inner membrane protein PilR
1	109	344	fig|562.14087.peg.109	Replication initiation protein	bi	1	1	fig|562.14088.peg.1	99.71	Replication initiation protein	bi	1	108	fig|562.14090.peg.108	99.71	Replication initiation protein	bi	1	1	fig|562.14091.peg.1	99.71	Replication initiation protein	bi	1	134	fig|562.14092.peg.134	99.71	Replication initiation protein
1	98	540	fig|562.14087.peg.98	IncI1 plasmid conjugative transfer lipoprotein PilN	bi	1	112	fig|562.14088.peg.112	99.63	IncI1 plasmid conjugative transfer lipoprotein PilN	bi	1	119	fig|562.14090.peg.119	99.63	IncI1 plasmid conjugative transfer lipoprotein PilN	bi	1	123	fig|562.14091.peg.123	99.63	IncI1 plasmid conjugative transfer lipoprotein PilN	bi	1	144	fig|562.14092.peg.144	99.63	IncI1 plasmid conjugative transfer lipoprotein PilN
1	133	257	fig|562.14087.peg.133	FIG00638373: hypothetical protein	bi	1	22	fig|562.14088.peg.22	99.61	FIG00638373: hypothetical protein	bi	1	88	fig|562.14090.peg.88	100	FIG00638373: hypothetical protein	bi	1	23	fig|562.14091.peg.23	87.76	FIG00638373: hypothetical protein	bi	1	113	fig|562.14092.peg.113	96.48	FIG00638373: hypothetical protein
1	22	257	fig|562.14087.peg.22	FIG00638373: hypothetical protein	uni	1	22	fig|562.14088.peg.22	99.61	FIG00638373: hypothetical protein	uni	1	88	fig|562.14090.peg.88	100	FIG00638373: hypothetical protein	uni	1	23	fig|562.14091.peg.23	87.76	FIG00638373: hypothetical protein	uni	1	113	fig|562.14092.peg.113	96.48	FIG00638373: hypothetical protein
1	58	227	fig|562.14087.peg.58	FIG00641946: hypothetical protein	bi	1	73	fig|562.14088.peg.73	99.56	FIG00641946: hypothetical protein	bi	1	38	fig|562.14090.peg.38	99.56	FIG00641946: hypothetical protein	bi	1	83	fig|562.14091.peg.83	99.56	FIG00641946: hypothetical protein	bi	1	185	fig|562.14092.peg.185	99.56	FIG00641946: hypothetical protein
1	68	207	fig|562.14087.peg.68	IncI1 plasmid conjugative transfer protein TraV	bi	1	84	fig|562.14088.peg.84	99.51	IncI1 plasmid conjugative transfer protein TraV	bi	1	27	fig|562.14090.peg.27	100	IncI1 plasmid conjugative transfer protein TraV	bi	1	94	fig|562.14091.peg.94	99.51	IncI1 plasmid conjugative transfer protein TraV	bi	1	173	fig|562.14092.peg.173	100	IncI1 plasmid conjugative transfer protein TraV
1	105	207	fig|562.14087.peg.105	FIG00637968: hypothetical protein	bi	1	119	fig|562.14088.peg.119	99.51	FIG00637968: hypothetical protein	bi	1	112	fig|562.14090.peg.112	99.51	FIG00637968: hypothetical protein	bi	1	130	fig|562.14091.peg.130	99.51	FIG00637968: hypothetical protein	bi	1	68	fig|562.14092.peg.68	100	hypothetical protein
1	50	375	fig|562.14087.peg.50	Conjugal transfer protein	bi	1	65	fig|562.14088.peg.65	99.47	Conjugal transfer protein	bi	1	46	fig|562.14090.peg.46	99.47	Conjugal transfer protein	bi	1	76	fig|562.14091.peg.76	99.47	Conjugal transfer protein	bi	1	194	fig|562.14092.peg.194	99.2	Conjugal transfer protein
1	77	325	fig|562.14087.peg.77	IncI1 plasmid conjugative transfer protein TraN	bi	1	93	fig|562.14088.peg.93	99.38	IncI1 plasmid conjugative transfer protein TraN	bi	1	18	fig|562.14090.peg.18	99.38	IncI1 plasmid conjugative transfer protein TraN	bi	1	104	fig|562.14091.peg.104	99.69	IncI1 plasmid conjugative transfer protein TraN	bi	1	164	fig|562.14092.peg.164	100	IncI1 plasmid conjugative transfer protein TraN
1	96	153	fig|562.14087.peg.96	Pilus assembly protein	bi	1	110	fig|562.14088.peg.110	99.34	Pilus assembly protein	bi	1	121	fig|562.14090.peg.121	99.34	Pilus assembly protein	bi	1	121	fig|562.14091.peg.121	99.34	Pilus assembly protein	bi	1	146	fig|562.14092.peg.146	100	Pilus assembly protein
1	76	446	fig|562.14087.peg.76	IncI1 plasmid conjugative transfer protein TraO	bi	1	92	fig|562.14088.peg.92	99.33	IncI1 plasmid conjugative transfer protein TraO	bi	1	19	fig|562.14090.peg.19	99.33	IncI1 plasmid conjugative transfer protein TraO	bi	1	103	fig|562.14091.peg.103	99.1	IncI1 plasmid conjugative transfer protein TraO	bi	1	165	fig|562.14092.peg.165	100	IncI1 plasmid conjugative transfer protein TraO
1	99	146	fig|562.14087.peg.99	IncI1 plasmid conjugative transfer protein PilM	bi	1	113	fig|562.14088.peg.113	99.31	IncI1 plasmid conjugative transfer protein PilM	bi	1	118	fig|562.14090.peg.118	99.31	IncI1 plasmid conjugative transfer protein PilM	bi	1	124	fig|562.14091.peg.124	99.31	IncI1 plasmid conjugative transfer protein PilM	bi	1	143	fig|562.14092.peg.143	98.62	IncI1 plasmid conjugative transfer protein PilM
1	2	127	fig|562.14087.peg.2	FIG00641828: hypothetical protein	uni	1	10	fig|562.14088.peg.10	99.21	FIG00641828: hypothetical protein	uni	1	100	fig|562.14090.peg.100	99.21	FIG00641828: hypothetical protein	uni	1	10	fig|562.14091.peg.10	99.21	FIG00641828: hypothetical protein	uni	1	125	fig|562.14092.peg.125	99.21	FIG00641828: hypothetical protein
1	80	1354	fig|562.14087.peg.80	IncI1 plasmid conjugative transfer DNA primase	bi	1	96	fig|562.14088.peg.96	99.19	IncI1 plasmid conjugative transfer DNA primase	bi	1	15	fig|562.14090.peg.15	99.19	IncI1 plasmid conjugative transfer DNA primase	bi	1	107	fig|562.14091.peg.107	99.19	IncI1 plasmid conjugative transfer DNA primase	bi	1	161	fig|562.14092.peg.161	99.19	IncI1 plasmid conjugative transfer DNA primase
1	75	238	fig|562.14087.peg.75	IncI1 plasmid conjugative transfer protein TraP	bi	1	91	fig|562.14088.peg.91	99.16	IncI1 plasmid conjugative transfer protein TraP	bi	1	20	fig|562.14090.peg.20	99.16	IncI1 plasmid conjugative transfer protein TraP	bi	1	102	fig|562.14091.peg.102	99.16	IncI1 plasmid conjugative transfer protein TraP	bi	1	166	fig|562.14092.peg.166	99.58	IncI1 plasmid conjugative transfer protein TraP
1	156	229	fig|562.14087.peg.156	Z1226 protein	bi	1	47	fig|562.14088.peg.47	99.11	Z1226 protein	bi	1	63	fig|562.14090.peg.63	99.55	Z1226 protein	uni	1	46	fig|562.14091.peg.46	100	Z1226 protein	uni	1	200	fig|562.14092.peg.200	97.32	Z1226 protein
1	100	357	fig|562.14087.peg.100	putative lipoprotein	bi	1	114	fig|562.14088.peg.114	98.88	putative lipoprotein	bi	1	117	fig|562.14090.peg.117	98.88	putative lipoprotein	bi	1	125	fig|562.14091.peg.125	98.88	putative lipoprotein	bi	1	142	fig|562.14092.peg.142	98.31	putative lipoprotein
1	54	84	fig|562.14087.peg.54	hypothetical protein	bi	1	70	fig|562.14088.peg.70	98.8	hypothetical protein	bi	1	41	fig|562.14090.peg.41	100	hypothetical protein	bi	1	80	fig|562.14091.peg.80	98.8	hypothetical protein	bi	1	188	fig|562.14092.peg.188	98.8	hypothetical protein
1	151	305	fig|562.14087.peg.151	Mobile element protein	bi	1	42	fig|562.14088.peg.42	98.7	Mobile element protein	bi	1	67	fig|562.14090.peg.67	98.7	Mobile element protein	bi	1	41	fig|562.14091.peg.41	98.7	Mobile element protein	bi	1	95	fig|562.14092.peg.95	95.72	Mobile element protein
1	40	305	fig|562.14087.peg.40	Mobile element protein	uni	1	42	fig|562.14088.peg.42	98.7	Mobile element protein	uni	1	67	fig|562.14090.peg.67	98.7	Mobile element protein	uni	1	41	fig|562.14091.peg.41	98.7	Mobile element protein	uni	1	95	fig|562.14092.peg.95	95.72	Mobile element protein
1	136	141	fig|562.14087.peg.136	Adenine-specific methyltransferase (EC 2.1.1.72)	bi	1	25	fig|562.14088.peg.25	98.57	Adenine-specific methyltransferase (EC 2.1.1.72)	bi	1	85	fig|562.14090.peg.85	100	Adenine-specific methyltransferase (EC 2.1.1.72)	bi	1	26	fig|562.14091.peg.26	68.29	Adenine-specific methyltransferase (EC 2.1.1.72)	bi	1	110	fig|562.14092.peg.110	90.71	Adenine-specific methyltransferase (EC 2.1.1.72)
1	25	141	fig|562.14087.peg.25	Adenine-specific methyltransferase (EC 2.1.1.72)	uni	1	25	fig|562.14088.peg.25	98.57	Adenine-specific methyltransferase (EC 2.1.1.72)	uni	1	85	fig|562.14090.peg.85	100	Adenine-specific methyltransferase (EC 2.1.1.72)	uni	1	26	fig|562.14091.peg.26	68.29	Adenine-specific methyltransferase (EC 2.1.1.72)	uni	1	110	fig|562.14092.peg.110	90.71	Adenine-specific methyltransferase (EC 2.1.1.72)
1	70	67	fig|562.14087.peg.70	FIG00644353: hypothetical protein	bi	1	86	fig|562.14088.peg.86	98.48	FIG00644353: hypothetical protein	bi	1	25	fig|562.14090.peg.25	98.48	FIG00644353: hypothetical protein	bi	1	96	fig|562.14091.peg.96	98.48	FIG00644353: hypothetical protein	bi	1	171	fig|562.14092.peg.171	96.97	FIG00644353: hypothetical protein
1	137	64	fig|562.14087.peg.137	FIG00638431: hypothetical protein	bi	1	26	fig|562.14088.peg.26	98.41	FIG00638431: hypothetical protein	bi	1	84	fig|562.14090.peg.84	100	FIG00638431: hypothetical protein	-				0		bi	1	109	fig|562.14092.peg.109	98.41	FIG00638431: hypothetical protein
1	26	64	fig|562.14087.peg.26	FIG00638431: hypothetical protein	uni	1	26	fig|562.14088.peg.26	98.41	FIG00638431: hypothetical protein	uni	1	84	fig|562.14090.peg.84	100	FIG00638431: hypothetical protein	-				0		uni	1	109	fig|562.14092.peg.109	98.41	FIG00638431: hypothetical protein
1	60	123	fig|562.14087.peg.60	FIG00641173: hypothetical protein	bi	1	75	fig|562.14088.peg.75	98.36	FIG00641173: hypothetical protein	bi	1	36	fig|562.14090.peg.36	98.36	FIG00641173: hypothetical protein	bi	1	85	fig|562.14091.peg.85	98.36	FIG00641173: hypothetical protein	bi	1	183	fig|562.14092.peg.183	98.36	FIG00641173: hypothetical protein
1	139	176	fig|562.14087.peg.139	Single-stranded DNA-binding protein	bi	1	29	fig|562.14088.peg.29	98.29	Single-stranded DNA-binding protein	bi	1	80	fig|562.14090.peg.80	100	Single-stranded DNA-binding protein	-				0		bi	1	106	fig|562.14092.peg.106	100	Single-stranded DNA-binding protein
1	28	176	fig|562.14087.peg.28	Single-stranded DNA-binding protein	uni	1	29	fig|562.14088.peg.29	98.29	Single-stranded DNA-binding protein	uni	1	80	fig|562.14090.peg.80	100	Single-stranded DNA-binding protein	-				0		uni	1	106	fig|562.14092.peg.106	100	Single-stranded DNA-binding protein
1	44	283	fig|562.14087.peg.44	Z1226 protein	uni	1	47	fig|562.14088.peg.47	98.23	Z1226 protein	uni	1	63	fig|562.14090.peg.63	99.29	Z1226 protein	bi	1	46	fig|562.14091.peg.46	100	Z1226 protein	bi	1	200	fig|562.14092.peg.200	97.87	Z1226 protein
1	157	114	fig|562.14087.peg.157	FIG01047424: hypothetical protein	bi	1	48	fig|562.14088.peg.48	98.2	FIG01047424: hypothetical protein	bi	1	62	fig|562.14090.peg.62	98.2	FIG01047424: hypothetical protein	bi	1	47	fig|562.14091.peg.47	100	FIG01047424: hypothetical protein	bi	1	87	fig|562.14092.peg.87	98.2	FIG01047424: hypothetical protein
1	45	114	fig|562.14087.peg.45	FIG01047424: hypothetical protein	uni	1	48	fig|562.14088.peg.48	98.2	FIG01047424: hypothetical protein	uni	1	62	fig|562.14090.peg.62	98.2	FIG01047424: hypothetical protein	uni	1	47	fig|562.14091.peg.47	100	FIG01047424: hypothetical protein	uni	1	87	fig|562.14092.peg.87	98.2	FIG01047424: hypothetical protein
1	62	107	fig|562.14087.peg.62	FIG00642036: hypothetical protein	bi	1	77	fig|562.14088.peg.77	98.11	FIG00642036: hypothetical protein	bi	1	34	fig|562.14090.peg.34	98.11	FIG00642036: hypothetical protein	bi	1	86	fig|562.14091.peg.86	97.5	FIG00642036: hypothetical protein	bi	1	181	fig|562.14092.peg.181	98.95	FIG00642036: hypothetical protein
1	145	57	fig|562.14087.peg.145	hypothetical protein	bi	1	35	fig|562.14088.peg.35	97.83	hypothetical protein	bi	1	74	fig|562.14090.peg.74	97.83	hypothetical protein	bi	1	34	fig|562.14091.peg.34	97.83	hypothetical protein	bi	1	213	fig|562.14092.peg.213	97.83	hypothetical protein
1	34	57	fig|562.14087.peg.34	hypothetical protein	uni	1	35	fig|562.14088.peg.35	97.83	hypothetical protein	uni	1	74	fig|562.14090.peg.74	97.83	hypothetical protein	uni	1	34	fig|562.14091.peg.34	97.83	hypothetical protein	uni	1	213	fig|562.14092.peg.213	97.83	hypothetical protein
1	147	140	fig|562.14087.peg.147	FIG00244619: hypothetical protein	bi	1	37	fig|562.14088.peg.37	97.73	FIG00244619: hypothetical protein	bi	1	72	fig|562.14090.peg.72	97.73	FIG00244619: hypothetical protein	bi	1	36	fig|562.14091.peg.36	97.73	FIG00244619: hypothetical protein	bi	1	211	fig|562.14092.peg.211	97.73	FIG00244619: hypothetical protein
1	36	140	fig|562.14087.peg.36	FIG00244619: hypothetical protein	uni	1	37	fig|562.14088.peg.37	97.73	FIG00244619: hypothetical protein	uni	1	72	fig|562.14090.peg.72	97.73	FIG00244619: hypothetical protein	uni	1	36	fig|562.14091.peg.36	97.73	FIG00244619: hypothetical protein	uni	1	211	fig|562.14092.peg.211	97.73	FIG00244619: hypothetical protein
1	53	41	fig|562.14087.peg.53	hypothetical protein	bi	1	69	fig|562.14088.peg.69	97.5	hypothetical protein	bi	1	42	fig|562.14090.peg.42	97.5	hypothetical protein	-				0		bi	1	189	fig|562.14092.peg.189	97.5	hypothetical protein
1	158	39	fig|562.14087.peg.158	hypothetical protein	bi	1	49	fig|562.14088.peg.49	97.3	hypothetical protein	bi	1	61	fig|562.14090.peg.61	100	hypothetical protein	bi	1	48	fig|562.14091.peg.48	100	hypothetical protein	bi	1	198	fig|562.14092.peg.198	100	hypothetical protein
1	46	39	fig|562.14087.peg.46	hypothetical protein	uni	1	49	fig|562.14088.peg.49	97.3	hypothetical protein	uni	1	61	fig|562.14090.peg.61	100	hypothetical protein	uni	1	48	fig|562.14091.peg.48	100	hypothetical protein	uni	1	198	fig|562.14092.peg.198	100	hypothetical protein
1	141	653	fig|562.14087.peg.141	FIG00638906: hypothetical protein	bi	1	31	fig|562.14088.peg.31	97.24	FIG00638906: hypothetical protein	bi	1	78	fig|562.14090.peg.78	97.55	FIG00638906: hypothetical protein	bi	1	30	fig|562.14091.peg.30	97.55	FIG00638906: hypothetical protein	bi	1	104	fig|562.14092.peg.104	96.93	FIG00638906: hypothetical protein
1	30	653	fig|562.14087.peg.30	FIG00638906: hypothetical protein	uni	1	31	fig|562.14088.peg.31	97.24	FIG00638906: hypothetical protein	uni	1	78	fig|562.14090.peg.78	97.55	FIG00638906: hypothetical protein	uni	1	30	fig|562.14091.peg.30	97.55	FIG00638906: hypothetical protein	uni	1	104	fig|562.14092.peg.104	96.93	FIG00638906: hypothetical protein
1	49	767	fig|562.14087.peg.49	Conjugal transfer protein	uni	1	64	fig|562.14088.peg.64	96.73	Conjugal transfer protein	uni	1	47	fig|562.14090.peg.47	96.73	Conjugal transfer protein	uni	1	75	fig|562.14091.peg.75	96.73	Conjugal transfer protein	uni	1	195	fig|562.14092.peg.195	99.61	Conjugal transfer protein
1	12	55	fig|562.14087.peg.12	hypothetical protein	uni	1	12	fig|562.14088.peg.12	96.15	hypothetical protein	uni	1	98	fig|562.14090.peg.98	96.15	hypothetical protein	uni	1	12	fig|562.14091.peg.12	96.15	hypothetical protein	uni	1	123	fig|562.14092.peg.123	96.15	hypothetical protein
1	27	174	fig|562.14087.peg.27	FIG00244619: hypothetical protein	uni	1	37	fig|562.14088.peg.37	95.65	FIG00244619: hypothetical protein	uni	1	72	fig|562.14090.peg.72	95.65	FIG00244619: hypothetical protein	uni	1	36	fig|562.14091.peg.36	95.65	FIG00244619: hypothetical protein	uni	1	107	fig|562.14092.peg.107	99.32	FIG00244619: hypothetical protein
1	138	174	fig|562.14087.peg.138	FIG00244619: hypothetical protein	uni	1	37	fig|562.14088.peg.37	95.65	FIG00244619: hypothetical protein	uni	1	72	fig|562.14090.peg.72	95.65	FIG00244619: hypothetical protein	uni	1	36	fig|562.14091.peg.36	95.65	FIG00244619: hypothetical protein	bi	1	107	fig|562.14092.peg.107	99.32	FIG00244619: hypothetical protein
1	106	255	fig|562.14087.peg.106	IncI1 plasmid conjugative transfer protein TraC	bi	1	120	fig|562.14088.peg.120	93.64	IncI1 plasmid conjugative transfer protein TraC	bi	1	111	fig|562.14090.peg.111	93.64	IncI1 plasmid conjugative transfer protein TraC	bi	1	131	fig|562.14091.peg.131	93.64	IncI1 plasmid conjugative transfer protein TraC	bi	1	137	fig|562.14092.peg.137	93.64	IncI1 plasmid conjugative transfer protein TraC
1	65	722	fig|562.14087.peg.65	IncI1 plasmid conjugative transfer integral membrane protein TraY	bi	1	81	fig|562.14088.peg.81	92.93	IncI1 plasmid conjugative transfer integral membrane protein TraY	bi	1	30	fig|562.14090.peg.30	99.31	IncI1 plasmid conjugative transfer integral membrane protein TraY	bi	1	91	fig|562.14091.peg.91	92.93	IncI1 plasmid conjugative transfer integral membrane protein TraY	bi	1	177	fig|562.14092.peg.177	99.31	IncI1 plasmid conjugative transfer integral membrane protein TraY
1	155	64	fig|562.14087.peg.155	Z1226 protein	uni	1	47	fig|562.14088.peg.47	91.8	Z1226 protein	uni	1	63	fig|562.14090.peg.63	95.08	Z1226 protein	uni	1	46	fig|562.14091.peg.46	96.72	Z1226 protein	uni	1	200	fig|562.14092.peg.200	96.72	Z1226 protein
1	161	630	fig|562.14087.peg.161	Relaxase	bi	1	51	fig|562.14088.peg.51	91.17	Relaxase	bi	1	59	fig|562.14090.peg.59	91.17	Relaxase	bi	1	50	fig|562.14091.peg.50	91.17	Relaxase	uni	1	196	fig|562.14092.peg.196	97.32	Relaxase
1	51	436	fig|562.14087.peg.51	Conjugal transfer protein	bi	1	66	fig|562.14088.peg.66	90.57	Conjugal transfer protein	bi	1	45	fig|562.14090.peg.45	89.89	Conjugal transfer protein	bi	1	77	fig|562.14091.peg.77	89.89	Conjugal transfer protein	bi	1	193	fig|562.14092.peg.193	93.56	Conjugal transfer protein
1	48	907	fig|562.14087.peg.48	Relaxase	uni	1	51	fig|562.14088.peg.51	89.4	Relaxase	uni	1	59	fig|562.14090.peg.59	89.4	Relaxase	uni	1	50	fig|562.14091.peg.50	89.29	Relaxase	uni	1	196	fig|562.14092.peg.196	98.9	Relaxase
1	152	82	fig|562.14087.peg.152	FIG01048117: hypothetical protein	bi	1	43	fig|562.14088.peg.43	88.24	FIG01048117: hypothetical protein	bi	1	66	fig|562.14090.peg.66	98.77	FIG01048117: hypothetical protein	bi	1	42	fig|562.14091.peg.42	98.77	FIG01048117: hypothetical protein	bi	1	94	fig|562.14092.peg.94	93.83	FIG01048117: hypothetical protein
1	41	82	fig|562.14087.peg.41	FIG01048117: hypothetical protein	uni	1	43	fig|562.14088.peg.43	88.24	FIG01048117: hypothetical protein	uni	1	66	fig|562.14090.peg.66	98.77	FIG01048117: hypothetical protein	uni	1	42	fig|562.14091.peg.42	98.77	FIG01048117: hypothetical protein	uni	1	94	fig|562.14092.peg.94	93.83	FIG01048117: hypothetical protein
1	140	78	fig|562.14087.peg.140	UPF0401 protein YkfF	bi	1	30	fig|562.14088.peg.30	83.12	UPF0401 protein YkfF	bi	1	79	fig|562.14090.peg.79	97.4	UPF0401 protein YkfF	bi	1	29	fig|562.14091.peg.29	97.4	UPF0401 protein YkfF	bi	1	105	fig|562.14092.peg.105	96.1	UPF0401 protein YkfF
1	29	78	fig|562.14087.peg.29	UPF0401 protein YkfF	uni	1	30	fig|562.14088.peg.30	83.12	UPF0401 protein YkfF	uni	1	79	fig|562.14090.peg.79	97.4	UPF0401 protein YkfF	uni	1	29	fig|562.14091.peg.29	97.4	UPF0401 protein YkfF	uni	1	105	fig|562.14092.peg.105	96.1	UPF0401 protein YkfF
1	162	291	fig|562.14087.peg.162	Relaxase	uni	1	51	fig|562.14088.peg.51	83.1	Relaxase	uni	1	59	fig|562.14090.peg.59	83.1	Relaxase	uni	1	50	fig|562.14091.peg.50	82.76	Relaxase	bi	1	196	fig|562.14092.peg.196	99.31	Relaxase
1	64	218	fig|562.14087.peg.64	surface exclusion protein	bi	1	80	fig|562.14088.peg.80	82.03	surface exclusion protein	bi	1	31	fig|562.14090.peg.31	99.54	surface exclusion protein	bi	1	90	fig|562.14091.peg.90	82.03	surface exclusion protein	bi	1	178	fig|562.14092.peg.178	99.08	surface exclusion protein
1	120	184	fig|562.14087.peg.120	Resolvase/integrase Bin	bi	1	57	fig|562.14088.peg.57	81.77	Mobile element protein	bi	1	53	fig|562.14090.peg.53	81.77	Mobile element protein	bi	1	68	fig|562.14091.peg.68	35.16	plasmid replication and transfer functions	-				0
1	7	184	fig|562.14087.peg.7	Resolvase/integrase Bin	uni	1	57	fig|562.14088.peg.57	81.77	Mobile element protein	uni	1	53	fig|562.14090.peg.53	81.77	Mobile element protein	uni	1	68	fig|562.14091.peg.68	35.16	plasmid replication and transfer functions	-				0
1	5	229	fig|562.14087.peg.5	Mobile element protein	bi	1	56	fig|562.14088.peg.56	80.09	Mobile element protein	bi	1	54	fig|562.14090.peg.54	80.09	Mobile element protein	-				0		-				0
1	160	62	fig|562.14087.peg.160	Relaxosome component	bi	1	50	fig|562.14088.peg.50	75	Relaxosome component	bi	1	60	fig|562.14090.peg.60	75	Relaxosome component	bi	1	49	fig|562.14091.peg.49	75	Relaxosome component	uni	1	197	fig|562.14092.peg.197	98.36	Relaxosome component
1	154	180	fig|562.14087.peg.154	FIG01046993: hypothetical protein	bi	1	45	fig|562.14088.peg.45	72.34	FIG01046993: hypothetical protein	bi	1	64	fig|562.14090.peg.64	98.21	hypothetical protein	-				0		bi	1	201	fig|562.14092.peg.201	67.82	hypothetical protein
1	43	180	fig|562.14087.peg.43	FIG01046993: hypothetical protein	uni	1	45	fig|562.14088.peg.45	72.34	FIG01046993: hypothetical protein	uni	1	64	fig|562.14090.peg.64	98.21	hypothetical protein	-				0		uni	1	201	fig|562.14092.peg.201	67.82	hypothetical protein
1	47	111	fig|562.14087.peg.47	Relaxosome component	uni	1	50	fig|562.14088.peg.50	68.18	Relaxosome component	uni	1	60	fig|562.14090.peg.60	68.18	Relaxosome component	uni	1	49	fig|562.14091.peg.49	68.18	Relaxosome component	bi	1	197	fig|562.14092.peg.197	100	Relaxosome component
1	119	1003	fig|562.14087.peg.119	Mobile element protein	uni	1	56	fig|562.14088.peg.56	64.42	Mobile element protein	uni	1	54	fig|562.14090.peg.54	64.42	Mobile element protein	-				0		-				0
1	159	60	fig|562.14087.peg.159	Nickel ABC transporter, periplasmic nickel-binding protein NikA (TC 3.A.1.5.3)	uni	1	50	fig|562.14088.peg.50	63.89	Relaxosome component	uni	1	60	fig|562.14090.peg.60	63.89	Relaxosome component	uni	1	49	fig|562.14091.peg.49	63.89	Relaxosome component	uni	1	197	fig|562.14092.peg.197	75.47	Relaxosome component
1	6	554	fig|562.14087.peg.6	Mobile element protein	uni	1	56	fig|562.14088.peg.56	56.97	Mobile element protein	uni	1	54	fig|562.14090.peg.54	56.97	Mobile element protein	-				0		-				0
1	3	106	fig|562.14087.peg.3	Mobile element protein	-				0		-				0		-				0		-				0
1	4	52	fig|562.14087.peg.4	Mobile element protein	-				0		-				0		-				0		-				0
1	8	242	fig|562.14087.peg.8	HypX	-				0		-				0		-				0		-				0
1	9	116	fig|562.14087.peg.9	HypX	-				0		-				0		-				0		-				0
1	10	288	fig|562.14087.peg.10	HypX	-				0		-				0		-				0		-				0
1	18	42	fig|562.14087.peg.18	FIG00637984: hypothetical protein	-				0		-				0		-				0		-				0
1	52	62	fig|562.14087.peg.52	hypothetical protein	-				0		-				0		-				0		-				0
1	56	40	fig|562.14087.peg.56	hypothetical protein	-				0		-				0		-				0		-				0
1	81	39	fig|562.14087.peg.81	hypothetical protein	-				0		-				0		-				0		-				0
1	82	194	fig|562.14087.peg.82	hypothetical protein	-				0		-				0		-				0		-				0
1	102	112	fig|562.14087.peg.102	hypothetical protein	-				0		-				0		-				0		bi	1	141	fig|562.14092.peg.141	99.03	hypothetical protein
1	110	50	fig|562.14087.peg.110	hypothetical protein	-				0		-				0		-				0		-				0
1	121	242	fig|562.14087.peg.121	HypX	-				0		-				0		-				0		-				0
1	122	465	fig|562.14087.peg.122	HypX	-				0		-				0		-				0		-				0
1	129	42	fig|562.14087.peg.129	FIG00637984: hypothetical protein	-				0		-				0		-				0		-				0
1	163	46	fig|562.14087.peg.163	FIG00640314: hypothetical protein	-				0		-				0		-				0		uni	1	83	fig|562.14092.peg.83	95.56	Conjugal transfer protein
1	164	59	fig|562.14087.peg.164	Conjugal transfer protein	-				0		-				0		-				0		bi	1	83	fig|562.14092.peg.83	100	Conjugal transfer protein
