# Supplementary material for: Multidrug Resistant Uropathogenic Escherichia coli ST405 With a Novel, Composite IS26 Transposon in a Unique Chromosomal Location
Source: Front Microbiol. 2019 Jan 8;9:3212. doi: 10.3389/fmicb.2018.03212 (PMC6331395; doi:10.3389/fmicb.2018.03212)
Supplement: TABLE S5 — BLASTn alignment of Tn6242 in ST405 genomes. [file Table_5.xlsx]

## Sheet: Sheet1
# Fields: query id	subject ids	query acc.ver	subject acc.ver	% identity	alignment length	mismatches	gap opens	q. start	q. end	s. start	s. end	evalue	bit score	Gene content
e1776
Query_43460	NODE_91_length_5617_cov_4.40919_ID_181	Query_43460	Query_43485	99.137	3127	2	1	17491	20592	3127	1	0	5602	intI1 to the 3'-CS△
Query_43460	NODE_91_length_5617_cov_4.40919_ID_181	Query_43460	Query_43485	99.874	2385	1	2	7530	9912	3108	5492	0	4386	3'-CS to orf98△
Query_43460	NODE_10_length_132443_cov_8.59608_ID_19	Query_43460	Query_43625	99.895	2844	1	1	21269	24112	36634	39475	0	5234	Backbone
Query_43460	NODE_10_length_132443_cov_8.59608_ID_19	Query_43460	Query_43625	100	1506	0	0	1	1506	35146	36651	0	2782	Backbone
09-0292
Query_60716	NODE_77_length_9938_cov_3.86359_ID_153	Query_60716	Query_60764	99.986	7013	0	1	7530	14541	7013	1	0	12944	3'-CS through to the end of macrolide module
Query_60716	NODE_77_length_9938_cov_3.86359_ID_153	Query_60716	Query_60764	99.93	2861	2	0	17491	20351	6994	9854	0	5273	intI1 to the 3'-CS△
Query_60716	NODE_85_length_6827_cov_3.47923_ID_169	Query_60716	Query_60895	99.734	3005	8	0	3708	6712	6742	3738	0	5505	sul2-strA-strB
Query_60716	NODE_11_length_131748_cov_10.33_ID_21	Query_60716	Query_60847	99.894	2841	1	1	21272	24112	95804	92966	0	5228	Backbone
Query_60716	NODE_11_length_131748_cov_10.33_ID_21	Query_60716	Query_60847	100	1506	0	0	1	1506	97295	95790	0	2782	Backbone
09-0464
Query_139985	NODE_80_length_9938_cov_5.01949_ID_159	Query_139985	Query_140034	99.986	7013	0	1	7530	14541	7013	1	0	12944	3'-CS through to the end of macrolide module
Query_139985	NODE_80_length_9938_cov_5.01949_ID_159	Query_139985	Query_140034	99.93	2861	2	0	17491	20351	6994	9854	0	5273	intI1 to the 3'-CS△
Query_139985	NODE_87_length_6825_cov_4.35772_ID_173	Query_139985	Query_140053	99.734	3005	8	0	3708	6712	6742	3738	0	5505	sul2-strA-strB
Query_139985	NODE_12_length_127387_cov_6.42697_ID_23	Query_139985	Query_140059	99.894	2841	1	1	21272	24112	95804	92966	0	5228	Backbone
Query_139985	NODE_12_length_127387_cov_6.42697_ID_23	Query_139985	Query_140059	100	1506	0	0	1	1506	97295	95790	0	2782	Backbone
90543
Query_23428	NODE_84_length_9938_cov_4.35563_ID_167	Query_23428	Query_23476	99.986	7013	0	1	7530	14541	7013	1	0	12944	3'-CS through to the end of macrolide module
Query_23428	NODE_84_length_9938_cov_4.35563_ID_167	Query_23428	Query_23476	99.93	2861	2	0	17491	20351	6994	9854	0	5273	intI1 to the 3'-CS△
Query_23428	NODE_11_length_131748_cov_9.17217_ID_21	Query_23428	Query_23611	99.894	2841	1	1	21272	24112	95804	92966	0	5228	Backbone
Query_23428	NODE_11_length_131748_cov_9.17217_ID_21	Query_23428	Query_23611	100	1506	0	0	1	1506	97295	95790	0	2782	Backbone
Query_23428	NODE_25_length_66849_cov_10.6406_ID_49	Query_23428	Query_23430	99.856	2090	3	0	3887	5976	3597	1508	0	3843
90544
Query_34999	NODE_80_length_9938_cov_6.89628_ID_159	Query_34999	Query_35005	99.986	7013	0	1	7530	14541	7013	1	0	12944	3'-CS through to the end of macrolide module
Query_34999	NODE_80_length_9938_cov_6.89628_ID_159	Query_34999	Query_35005	99.93	2861	2	0	17491	20351	6994	9854	0	5273	intI1 to the 3'-CS△
Query_34999	NODE_10_length_131748_cov_8.39384_ID_19	Query_34999	Query_35047	99.894	2841	1	1	21272	24112	95804	92966	0	5228	Backbone
Query_34999	NODE_10_length_131748_cov_8.39384_ID_19	Query_34999	Query_35047	100	1506	0	0	1	1506	97295	95790	0	2782	Backbone
Query_34999	NODE_25_length_66036_cov_8.26726_ID_49	Query_34999	Query_35229	99.761	2090	5	0	3887	5976	2090	1	0	3832
Query_34999	NODE_85_length_9029_cov_8.84403_ID_169	Query_34999	Query_35044	99.855	1380	2	0	15277	16656	7650	9029	0	2538
NZ_KE701406.1
Query_142877	gi|545256069|ref|NZ_KE701406.1|	Query_142877	NZ_KE701406.1	99.995	20555	1	0	1	20555	1811967	1791413	0	37953	Entire CRL till inti1
Query_142877	gi|545256069|ref|NZ_KE701406.1|	Query_142877	NZ_KE701406.1	99.966	2924	1	0	21189	24112	1790942	1788019	0	5395	Partial IS26 till end of sequnece
NZ_KE699379.1
Query_68083	gi|545168859|ref|NZ_KE699379.1|	Query_68083	NZ_KE699379.1	99.869	16773	1	1	1	16773	3362080	3345329	0	30832	Entire CRL without the the inti1 module
Query_68083	gi|545168859|ref|NZ_KE699379.1|	Query_68083	NZ_KE699379.1	100	3875	0	0	16679	20553	3345316	3341442	0	7156	inti1 module with cassettes
Query_68083	gi|545168859|ref|NZ_KE699379.1|	Query_68083	NZ_KE699379.1	99.966	2924	1	0	21189	24112	3340756	3337833	0	5395	Partial IS26 till end of sequnece
