# Supplementary material for: Multidrug Resistant Uropathogenic Escherichia coli ST405 With a Novel, Composite IS26 Transposon in a Unique Chromosomal Location
Source: Front Microbiol. 2019 Jan 8;9:3212. doi: 10.3389/fmicb.2018.03212 (PMC6331395; doi:10.3389/fmicb.2018.03212)
Supplement: TABLE S6 — Stand-alone BLASTn analysis of virulence genes in ST405. “1” indicates presence and “0” indicates absence of an identical copy of the gene in the respective genome. [file Table_6.XLSX]

## Sheet: Sheet1
sample_name	blood-09-0464	blood-9-0292	blood-90543	blood-90544	eo1776	2009-27
air	1	1	1	1	1	1
eilA	1	1	1	1	1	1
fimH	1	1	1	1	1	1
fyuA	1	1	1	1	1	1
gad	0	0	0	0	0	1
iha	0	0	0	0	0	1
ipaH	1	1	1	1	1	1
irp2	1	1	1	1	1	1
iss	0	0	0	0	0	1
iucD	0	0	0	0	1	1
iutA	0	0	0	0	1	1
kpsM	0	0	0	0	0	1
papB	1	1	1	1	0	0
papC	1	1	1	1	0	0
papD	1	1	1	1	0	0
papF	1	1	1	1	0	0
papG	1	1	1	1	0	0
papGII	1	1	1	1	0	0
papJ	1	1	1	1	0	0
papK	1	1	1	1	0	0
sat	0	0	0	0	0	1
senB	0	0	0	0	0	0
sitA	1	1	1	1	1	0
traT	1	1	0	0	0	0
yeeT	1	1	1	1	1	1
